# Supplementary material for: Differential expression of miRNAs in skeletal muscles of Indian sheep with diverse carcass and muscle traits
Source: Sci Rep. 2020 Oct 1;10:16332. doi: 10.1038/s41598-020-73071-7 (PMC7529745; doi:10.1038/s41598-020-73071-7)
Supplement: Supplementary file 1 — Supplementary file1 [file 41598_2020_73071_MOESM1_ESM.xlsx]

## Sheet: Title page
Differential expression of miRNAs in skeletal muscles of Indian sheep with diverse carcass and muscle traits
Mandeep Kaur1, 3, Ashish Kumar1, 3, Naveen Kumar S2, Mohamed Nadeem Fairoze2, Pooja Chhabra1, Sonika Ahlawat1, Ramesh Kumar Vijh1, Anita Yadav3 and Reena Arora1*
1ICAR-National Bureau of Animal Genetic Resources, Karnal-132001, Haryana
2 Karnataka Veterinary Animal and Fisheries Sciences University, Bangalore -560024
3 Kurukshetra University, Kurukshetra-136119, Haryana

## Sheet: Table S1
Table S1. Top 25 canonical pathways for predicted target genes identified using ConsensusPathDB21,22
Pathway	p-value	q-value	size	Effective size
Metabolism of proteins	5.97e-38	5.1e-35	2008	1999
Metabolism	1.16e-06	1.4e-05	1972	1960
Post-translational protein modification	4.36e-28	1.55e-25	1383	1378
Gene expression (Transcription)	1.63e-49	6.95e-46	1373	1364
RNA Polymerase II Transcription	1.01e-41	1.08e-38	1236	1228
Generic Transcription Pathway	1.05e-37	7.46e-35	1107	1099
Metabolism of lipids	0.002252	0.00951	664	659
Vesicle-mediated transport	4.37e-23	9.82e-21	620	620
Metabolism of RNA	1.14e-29	5.43e-27	586	584
Membrane Trafficking	2e-24	5.69e-22	582	582
Cell Cycle	6.37e-43	9.07e-40	564	563
miR-targeted genes in lymphocytes	5.47e-24	1.46e-21	489	489
Cell Cycle, Mitotic	6.39e-47	1.36e-43	481	480
EGFR1	1.27e-28	5.4e-26	457	455
Signaling by Rho GTPases	1.53e-20	2.85e-18	435	430
Signaling by Receptor Tyrosine Kinases	2.77e-13	1.74e-11	423	423
Cellular responses to external stimuli	1.9e-34	1.16e-31	414	413
miR-targeted genes in muscle cell	6.92e-18	8.69e-16	400	400
PI3K-Akt signaling pathway	0.001316	0.006094	354	353
Cellular responses to stress	1.42e-33	7.6e-31	345	344
Metabolism of amino acids and derivatives	0.000418	0.002331	342	339
PI3K-Akt Signaling Pathway	0.007766	0.026579	340	339
JAK STAT pathway and regulation	9.42e-08	1.44e-06	310	309
Translation	1.03e-17	1.22e-15	310	307
Focal Adhesion-PI3K-Akt-mTOR-signaling	0.001113	0.005359	302	302

## Sheet: Table S2
Table S2. List of miRNA with target genes associated with muscle tenderness
miRNA	Genes associated with meat tenderness*	log2 Fold Change
let-7b	CASP3, HSPA8, PPARGC1A	8.13
let-7c	CASP3	6.14
let-7d	CAPN15	7.36
let-7g	CASP3	3.1
mir-106b	CAPN15, CASP7, CASP8, HSPA8, SLC9A1, TRIM32	1.76
mir-125a	CAPNS1	2.46
mir-130a	HSPA8, PPARG, PPARGC1A, CAPN1,CAST, FABP3, FASN, PPARG	2.83
mir-1-1	SCN3A	0.83
mir-140	CAPN1, CAPN15, CAPN1	5.03
mir-152	PPARD	5.76
mir-155	CASP3, SLC9A3R2, TRIM32,FASN	3.1
mir-15b	HSPA8, FASN,SLC9A1, SLC9A6	3.52
mir-17	CAPN1, CAPN15, HSPA8, FASN, TRIM32	1.92
mir-181d	SCN8A	0.45
mir-185	CAPN15, SCN2B, CAPNS1	10.12
mir-192	SLC9A8, CASP7, DNAJB5, PPARG, SLC9A5, SCN5A, SLC9A8	1.68
mir-210	SCN7A	5.46
mir-21	SLC9A6	4
mir-221	CASP3	3.48
mir-324	HSPA8, FASN	3.02
mir-33a	HSPA8	6.48
mir-34a	CAPN1, CASP3, CASP6, CASP7	1.29
mir-361	PPARGC1B	0.37
mir-382	CAPN7, CASP3	2.62
mir-421	CASP3, PPARGC1A, SLC9A6	3.56
mir-423	FASN, CAPN15, PPARGC1B	6.58
mir-424	HSPA8, FASN	3.29
mir-425	CAPNS1, PPARGC1A	1.16
mir-484	CAPN15, CASP7, DGAT1, FASN, PPARGC1B	0.75
mir-487b	CAPN1	1.44
mir-93	CAPN15, HSPA8, FASN, SLC9A6, TRIM32, SCN7A	1.33
mir-1306	HSPA6	4.27
*References
Mateescu, R.G., Garrick, D. J., Reecy, J. M. Network Analysis Reveals Putative Genes affecting Meat Quality in Angus Cattle. Frontiers in Genetics. 8, 171 (2017).
Smith, T. P. et al. Bovine CAPN1 maps to a region of BTA29 containing a quantitative trait locus for meat tenderness. J. Anim. Sci. 78, 2589–2594 (2000).
Bolormaa, S. et al. A genome-wide association study of meat and carcass traits in australian cattle. J. Anim. Sci. 89, 2297–2309 (2011).
Casas, E. et al. Polymorphisms in calpastatin and mu-calpain genes are associated with beef iron content. Anim. Genet. 45, 283–284 (2014).
De Jager, N. et al. Gene expression phenotypes for lipid metabolism and intramuscular fat in skeletal muscle of cattle. J. Anim. Sci. 91, 1112–1128 (2013).
Guillemin, N. P. et al. Different phenotypic and proteomic markers explain variability of beef tenderness across muscles. Int. J. Biol. 4, 26–38 (2012).
Lu, D. et al. Genome-wide association analyses for carcass quality in crossbred beef cattle. BMC Genet. 14, 80 (2013).
Magalhães, A. F. B. et al. Genome-wide association study of meat quality traits in nellore cattle. PLoS ONE 11, e0157845 (2016).
Page, B. T. et al. Evaluation of single nucleotide polymorphisms in CAPN1 for associations with meat tenderness in cattle. J. Anim. Sci. 80, 3077–3085 (2002).
Hocquette, J. F. et al. The GENOTEND chip: a new tool to analyse gene expression in muscles of beef cattle for beef quality prediction. BMC veterinary research, 8, 135 (2012).
Mudadu, M. A. et al. Genomic structure and marker-derived gene networks for growth and meat quality traits of Brazilian Nelore beef cattle. BMC genomics, 17, 235 (2016).

## Sheet: Table S3
Table S3. List of miRNA with log2 fold change of ≥ (±) 3.0.
ID	log2 Fold Change	pval	padj
mir-185	10.1166	0	0
mir-107	8.21273	0	0
let-7b	8.12781	0	0
let-7d	7.36036	0	0
let-7e	6.95833	0	0
mir-423	6.58106	0	0
mir-33a	6.47825	0	0
mir-206	6.39226	0	0
let-7c	6.1419	0	0
mir-432	5.92609	0	0
mir-184	5.78397	0	0
mir-152	5.7633	0	0
let-7i	5.66041	0	0
mir-210	5.46395	0	0
mir-140	5.03377	0	0
mir-708	4.57832	8.06168e-283	2.16289e-282
mir-1306	4.27033	7.13177e-169	1.53822e-168
mir-21	4.00395	0	0
mir-494	3.85395	2.088e-212	4.785e-212
mir-421	3.55906	0	0
mir-15b	3.52151	0	0
mir-139	3.50881	0	0
mir-221	3.48482	0	0
mir-424	3.29469	1.76784e-279	4.63006e-279
mir-495	3.23454	1.08167e-128	2.05144e-128
mir-155	3.1049	5.51579e-219	1.29093e-218
let-7g	3.10315	0	0
mir-324	3.01824	4.8998e-29	7.4858e-29
mir-15a	-3.05978	0	0
mir-29a	-3.16172	3.02595e-138	6.05189e-138
mir-29c	-3.1726	7.78077e-28	1.1566e-27
mir-122	-3.48725	3.84541e-238	9.19555e-238
mir-125b-1	-3.59154	6.73234e-135	1.32242e-134
mir-204	-3.95591	0	0
mir-127	-4.39964	7.65013e-128	1.4263e-127
mir-125b-2	-5.02042	3.63929e-179	8.16982e-179
mir-27b	-5.04304	0	0
mir-30a	-5.14005	0	0
mir-486	-5.44423	0	0
mir-23a	-6.17511	0	0
mir-30b	-6.588	0	0
mir-10a	-7.17208	0	0
mir-30e	-7.19112	0	0
mir-143	-9.46503	0	0
mir-10b	-11.609	0	0

## Sheet: Table S4
Table S4: Primer sequences for qRT-PCR analysis of differentially expressed miRNAs in sheep.
miRNA name	Primer	Sequence	Reference*
miR-1	RT	gtcgtatccagtgcagggtccgaggtattcgcactggatacgacatacat	Zhang et al 2013
	Forward	ggcggtggaatgtaaagaagt
	Reverse	cagtgcagggtccgaggtat
miR-100	RT	gtcgtatccagtgcagggtccgaggtattcgcactggatacgaccacaag	Zhang et al 2013
	Forward	tccgccgaacccgtagat
	Reverse	cgcagggtccaggtattc
miR-133b	RT	gtcgtatccagtgcagggtccgaggtattcgcactggatacgactagctg	This study
	Forward	aaccacttttggtccccttca
	Reverse	gtcgtatccagtgcagggt
miR-185	RT	gtcgtatccagtccagggtccgaggtattcgcactggatacgaccaagga	This study
	Forward	aacagtgtggagagaaaggca
	Reverse	gtcgtatccagtcgcagggt
miR-206	RT	gtcgtatccagtgcagggtccgaggtattcgcactggatacgacatcacac	Zhang et al 2013
	Forward	ccgccgtggaatgtaagg
	Reverse	cagtgcagggtccgaggtat
miR-214	RT	gtcgtatccagtgcagggtccgaggtattcgcactggatacgacactgcc	Zhang et al 2013
	Forward	ccgctcacagcaggcaca
	Reverse	cgcagggtccaggtattc
miR-378	RT	gtcgtatccagtgcagggtccgaggtattcgcactggatacgacagcctt	Zhang et al 2013
	Forward	cggcgaactggacttggag
	Reverse	cgcagggtccaggtattc
miR-495-5p	RT	gtcgtatccagtgcagggtccgaggtattcgcactggatacgaccgaaaa	This study
	Forward	aacagaagaagtcgcccatgt
	Reverse	gtcgtatcagtgcagggt
	Reverse	aacgcttcacgaatttgcgt
miR-107	RT	gtcgtatccagtgcagggtccgaggtattcgcactggatacgactctgtg	This study
	Forward	aacacgcctctctgctttca
	Reverse	gtcgtatccagtgcagggt
let-7b	RT	gtcgtatccagtgcagggtccgaggtattcgcactggatacgaccaagga	This study
	Forward	aacaagcggggtgaggtag
	Reverse	gtcgtatccagtgcagggt
miR-432	RT	gtcgtatccagtgcagggtccgaggtattcgcactggatacgaccaagga	This study
	Forward	aacagtggcatgactcctcc
	Reverse	gtcgtatccagtgcagggt
miR-210	RT	gtcgtatccagtgcagggtccgaggtattcgcactggatacgacggtcgc	This study
	Forward	aatagtcctccaggcgcag
	Reverse	gtcgtatccagtgcagggt
5S-rRNA	Forward	ctcgtctgatctcggaagctaa	Zhang et al 2013
	Reverse	ctacagcacccggtattc
U6 snRNA	Forward	ctcgcttcggcagcaca	Zhou et al 2017
*References
Zhou, G. et al. Integrating miRNA and mRNA Expression Profiling Uncovers miRNAs Underlying Fat Deposition in Sheep. BioMed Research International 1857580, 11, (2017) https://doi.org/10.1155/2017/1857580
Zhang, S. et al. Identification and Characterization of the miRNA Transcriptome of Ovis aries. PLoS One 8(3), e58905 (2013). https://doi.org/10.1371/journal.pone.0058905
